# Supplementary material for: Silencing of O-linked N-acetylglucosamine transferase ameliorates hypercalcemia-induced neurotoxicity in renal failure by regulating EZH2/KLF2/CXCL1 axis
Source: Cell Death Dis. 2021 Aug 30;12(9):819. doi: 10.1038/s41419-021-04022-x (PMC8405781; doi:10.1038/s41419-021-04022-x)
Supplement: Supplementary file 2 — Supplementary material [file 41419_2021_4022_MOESM2_ESM.xlsx]

## Sheet: Sheet1
		Mean±SD
		Group A	Group B	Difference between means (B - A) ± SEM	95% CI
1B	Scr (μmol/L)	4.67±0.43	17.76±0.95	13.09 ± 0.3689	12.30 to 13.88
	BUN (mmol/L)	8.67±0.94	20.35±2.12	11.68 ± 0.8200	9.921 to 13.44
1D	OGT protein	0.267±0.042	0.867±0.109	0.6003 ± 0.04125	0.5118 to 0.6887
1E	Reaction time (s)	67.13±3.98	128.88±16.13	61.75 ± 5.873	49.15 to 74.35
	Times of errors	0±0	1.13±0.35	1.125 ± 0.1250	0.8569 to 1.393
	Residence time (s)	28.88±3.44	18.13±2.47	-10.75 ± 1.499	-13.96 to -7.536
	Number of rings	5.38±0.52	2.13±0.35	-3.250 ± 0.2216	-3.725 to -2.775
1F	Calcium content (mmol/g prot)	0.049±0.008	0.109±0.015	0.06013 ± 0.006043	0.04716 to 0.07309
1G	Tunel positive cells (%)	4.67±0.58	19.78±3.19	15.11 ± 1.147	12.65 to 17.57
		Mean±SD
		Group A	Group B	Group C	Group D	Difference between means (B - A) ± SEM	95% CI	Difference between means (D - C) ± SEM	95% CI
2A	OGT protein	0.361±0.045	1.182±0.137	/	/	0.8210 ± 0.05097	0.7117 to 0.9303	/	/
2B	OGT protein	0.389±0.046	1.164±0.103	/	/	0.7750 ± 0.06513	0.5942 to 0.9558	/	/
2C	OGT protein	0.847±0.033	0.232±0.043	0.371±0.051	0.306±0.034	-0.6150 ± 0.03129	-0.7019 to -0.5281	/	/
2D	Relative fluorescence per cell	1.021±0.115	4.827±0.326	5.128±0.611	2.216±0.149	3.806 ± 0.1996	3.252 to 4.360	-2.912 ± 0.3631	-3.920 to -1.904
2E	Ratio of tailing	25.29±0.58	73.63±5.34	70.26±7.19	34.04±8.65	48.34 ± 3.101	39.73 to 56.95	-36.22 ± 6.494	-54.25 to -18.19
2F	Apoptosis rate (%)	7.56±1.13	25.29±2.37	24.12±1.68	15.37±2.06	17.73 ± 1.516	13.52 to 21.94	-8.750 ± 1.535	-13.01 to -4.489
2G	Cell viability (%)	91.27±6.38	47.94±3.05	43.68±5.16	76.24±5.98	-43.33 ± 4.083	-54.67 to -31.99	32.56 ± 4.560	19.90 to 45.22
2H	Bax protein	0.424±0.08	0.944±0.076	0.923±0.026	0.554±0.041	0.5200 ± 0.06371	0.3431 to 0.6969	-0.3690 ± 0.02803	-0.4468 to -0.2912
	Bcl-2 protein	0.808±0.039	0.319±0.024	0.327±0.01	0.729±0.116	-0.4890 ± 0.02644	-0.5624 to -0.4156	0.4020 ± 0.06722	0.2154 to 0.5886
	cleave-caspase3 protein	0.332±0.042	0.778±0.052	0.754±0.093	0.409±0.051	0.4460 ± 0.03859	0.3389 to 0.5531	-0.3450 ± 0.06124	-0.5150 to -0.1750
		Mean±SD
		Group A	Group B	Group C	Group D	Difference between means (B - A) ± SEM	95% CI	Difference between means (C - A) ± SEM	95% CI	Difference between means (D - C) ± SEM	95% CI
3B	EZH2 protein	0.538±0.069	1.427±0.142	/	/	0.8890 ± 0.05582	0.7693 to 1.009	/	/	/	/
3C	EZH2 protein	0.502±0.074	1.12±0.089	/	/	0.6180 ± 0.06683	0.4325 to 0.8035	/	/	/	/
3D	EZH2 mRNA	1.006±0.141	0.295±0.037	/	/	-0.7110 ± 0.08416	-0.9447 to -0.4773	/	/	/	/
	EZH2 protein	0.596±0.037	0.154±0.026	/	/	-0.4420 ± 0.02611	-0.5145 to -0.3695	/	/	/	/
3E	OGT protein	0.845±0.035	0.239±0.012	0.824±0.096	0.243±0.037	-0.6060 ± 0.02136	-0.6653 to -0.5467	/	/	-0.5810 ± 0.05940	-0.7459 to -0.4161
	EZH2 protein	0.578±0.068	0.224±0.036	1.206±0.115	0.567±0.084	-0.3540 ± 0.04442	-0.4773 to -0.2307	0.6280 ± 0.07713	0.4138 to 0.8422	-0.6390 ± 0.08222	-0.8673 to -0.4107
3F	Ratio of tailing	38.16±2.86	17.54±3.69	81.42±6.35	36.2±6.37	-20.62 ± 2.695	-28.10 to -13.14	43.26 ± 4.021	32.10 to 54.42	-45.22 ± 5.193	-59.64 to -30.80
3G	Apoptosis rate (%)	9.68±1.42	3.69±0.58	25.4±1.95	11.34±1.52	-5.990 ± 0.8856	-8.449 to -3.531	15.72 ± 1.393	11.85 to 19.59	-14.06 ± 1.427	-18.02 to -10.10
3H	Cell viability (%)	52.43±8.62	81.95±4.36	26.37±2.01	50.48±6.79	29.52 ± 5.577	14.04 to 45.00	-26.06 ± 5.110	-40.25 to -11.87	24.11 ± 4.088	12.76 to 35.46
3I	Bax protein	0.486±0.059	0.272±0.034	0.897±0.115	0.556±0.034	-0.2140 ± 0.03931	-0.3232 to -0.1048	0.4110 ± 0.07462	0.2038 to 0.6182	-0.3410 ± 0.06924	-0.5332 to -0.1488
	Bcl-2 protein	0.802±0.048	1.54±0.103	0.358±0.042	0.724±0.057	0.7380 ± 0.06561	0.5558 to 0.9202	-0.4440 ± 0.03682	-0.5462 to -0.3418	0.3660 ± 0.04088	0.2525 to 0.4795
	cleave-caspase3 protein	0.415±0.062	0.169±0.024	0.882±0.096	0.503±0.062	-0.2460 ± 0.03838	-0.3526 to -0.1394	0.4670 ± 0.06598	0.2838 to 0.6502	-0.3790 ± 0.06598	-0.5622 to -0.1958
		Mean±SD
		Group A	Group B	Group C	Group D	Difference between means (B - A) ± SEM	95% CI	Difference between means (C - A) ± SEM	95% CI	Difference between means (D - C) ± SEM	95% CI
4F	KLF2 protein	1.13±0.13	0.32±0.03	/	/	-0.8180 ± 0.07635	-0.9907 to -0.6453	/	/	/	/
	CXCL1 protein	0.48±0.06	0.97±0.11	/	/	0.4900 ± 0.04734	0.3829 to 0.5971	/	/	/	/
4G	KLF2 protein	1.258±0.064	0.365±0.066	/	/	-0.8930 ± 0.05308	-1.040 to -0.7456	/	/	/	/
	CXCL1 protein	0.432±0.067	0.914±0.058	/	/	0.4820 ± 0.05116	0.3399 to 0.6241	/	/	/	/
4H	Enrichment of EZH2	0.357±0.028	1.236±0.114	/	/	0.8790 ± 0.06777	0.6908 to 1.067	/	/	/	/
4I	EZH2 protein	0.672±0.094	0.386±0.043	0.168±0.024	0.269±0.045	-0.2860 ± 0.05968	-0.4517 to -0.1203	-0.5040 ± 0.05601	-0.6595 to -0.3485	/	/
4J	Enrichment of EZH2	0.968±0.03	0.253±0.038	/	/	-0.7150 ± 0.02795	-0.7926 to -0.6374	/	/	/	/
4K	CXCL1 protein	0.473±0.054	0.935±0.117	/	/	0.4620 ± 0.07440	0.2554 to 0.6686	/	/	/	/
4L	EZH2 protein	0.597±0.073	0.186±0.013	0.621±0.034	0.196±0.025	-0.4110 ± 0.04281	-0.5299 to -0.2921	0.02400 ± 0.04649	-0.1051 to 0.1531	-0.4250 ± 0.02437	-0.4926 to -0.3574
	KLF2 protein	1.168±0.087	2.335±0.185	0.329±0.047	0.759±0.096	1.167 ± 0.1180	0.8393 to 1.495	-0.8390 ± 0.05709	-0.9975 to -0.6805	0.4300 ± 0.06171	0.2587 to 0.6013
	CXCL1 protein	0.466±0.025	0.103±0.019	0.996±0.114	0.485±0.061	-0.3630 ± 0.01813	-0.4133 to -0.3127	0.5300 ± 0.06738	0.3429 to 0.7171	-0.5110 ± 0.07465	-0.7183 to -0.3037
		Mean±SD
		Group A	Group B	Group C	Group D	Difference between means (B - A) ± SEM	95% CI	Difference between means (C - A) ± SEM	95% CI	Difference between means (D - C) ± SEM	95% CI
5A	OGT protein	0.749±0.068	0.285±0.032	0.71±0.095	0.256±0.044	-0.4640 ± 0.04339	-0.5845 to -0.3435	/	/	-0.4540 ± 0.06045	-0.6218 to -0.2862
	CXCL1 protein	0.468±0.039	0.167±0.021	1.067±0.114	0.493±0.068	-0.3010 ± 0.02557	-0.3720 to -0.2300	0.5990 ± 0.06956	0.4059 to 0.7921	-0.5740 ± 0.07664	-0.7868 to -0.3612
5B	Ratio of tailing	43.82±3.49	21.74±3.05	82.46±8.93	46.38±7.24	-22.08 ± 2.676	-29.51 to -14.65	38.64 ± 5.535	23.27 to 54.01	-36.08 ± 6.637	-54.51 to -17.65
5C	Apoptosis rate (%)	9.35±0.42	3.68±0.53	24.73±3.57	11.62±1.41	-5.670 ± 0.3904	-6.754 to -4.586	15.38 ± 2.075	9.618 to 21.14	-13.11 ± 2.216	-19.26 to -6.957
5D	Cell viability (%)	47.26±6.38	81.92±4.15	21.03±1.89	43.68±3.24	34.66 ± 4.394	22.46 to 46.86	-26.23 ± 3.842	-36.90 to -15.56	22.65 ± 2.166	16.64 to 28.66
5E	Bax protein	0.489±0.063	0.269±0.035	0.914±0.085	0.535±0.07	-0.2200 ± 0.04161	-0.3355 to -0.1045	0.4250 ± 0.06108	0.2554 to 0.5946	-0.3790 ± 0.06357	-0.5555 to -0.2025
	Bcl-2 protein	0.827±0.058	1.845±0.124	0.316±0.043	0.764±0.024	1.018 ± 0.07904	0.7986 to 1.237	-0.5110 ± 0.04169	-0.6267 to -0.3953	0.4480 ± 0.02843	0.3691 to 0.5269
	cleave-caspase3 protein	0.411±0.049	0.186±0.013	0.952±0.067	0.453±0.032	-0.2250 ± 0.02927	-0.3063 to -0.1437	0.5410 ± 0.04792	0.4079 to 0.6741	-0.4990 ± 0.04287	-0.6180 to -0.3800
		Mean±SD
		Group A	Group B	Difference between means (B - A) ± SEM	95% CI
6A	OGT protein	0.751±0.096	0.259±0.034	-0.4919 ± 0.03602	-0.5691 to -0.4146
6B	Reaction time (s)	115.88±9.17	52.38±7.96	-63.50 ± 4.294	-72.71 to -54.29
	Times of errors	5.5±0.76	0.88±0.35	-4.625 ± 0.2950	-5.258 to -3.992
	Residence time (s)	16.75±1.49	31.63±5.26	14.88 ± 1.934	10.73 to 19.02
	Number of rings	2.25±0.46	6.5±0.76	4.250 ± 0.3134	3.578 to 4.922
6C	Number of neurons	22.63±3.81	53.13±4.05	30.50 ± 1.967	26.28 to 34.72
6D	Tunel positive cells (%)	23.28±3.27	10.35±0.82	-12.93 ± 1.192	-15.49 to -10.37
6E	EZH2	0.518±0.072	0.235±0.036	-0.2830 ± 0.02846	-0.3440 to -0.2220
	KLF2	0.865±0.058	1.664±0.137	0.7990 ± 0.05260	0.6862 to 0.9118
	CXCL1	0.496±0.061	0.201±0.042	-0.2950 ± 0.02618	-0.3512 to -0.2388
	Bax	0.477±0.053	0.236±0.035	-0.2410 ± 0.02246	-0.2892 to -0.1928
	Bcl-2	0.803±0.067	1.542±0.127	0.7390 ± 0.05077	0.6301 to 0.8479
	cleave-caspase3	0.521±0.072	0.276±0.034	-0.2450 ± 0.02815	-0.3054 to -0.1846
